# Supplementary material for: Socio-economic and environmental factors associated with high lymphatic filariasis morbidity prevalence distribution in Bangladesh
Source: PLoS Negl Trop Dis. 2023 Jul 11;17(7):e0011457. doi: 10.1371/journal.pntd.0011457 (PMC10335661; doi:10.1371/journal.pntd.0011457)
Supplement: S1 Table — (XLSX) [file pntd.0011457.s002.xlsx]

## Sheet: Districts
Division	Districts	Total Prevelance (per 100,000)	Prevelance Proportion	Mean annual temperature (°C)	Mean temperature of wettest quarter (°C)	Mean annual precipitation (mm)	Mean precipitation of wettest quarter (mm)	Mean distance from nearest waterway (m)	Mean elevation (m)	Proportion of rural population	Proportion poverty head count	Proportion of primary employment in agriculture	Proportion of primary educational attainment	Proportion of households with electricity	Proportion households with tube well water	Proportion of households without toilet (open defecation)	Proportion of severely underweight children	Proportion of severely stunted children
Rangpur	Lalmonirhat	568.9	0.005689	24.7752	28.3656	2747.5	1697.29	2.78491	42.1939	0.895929	0.345	0.728963	0.289628	0.202217	0.96764	0.0952906	0.0868	0.1964
Rangpur	Nilphamari	385.3	0.003853	24.7916	28.5194	2471.03	1532.55	2.56523	39.0735	0.844245	0.348	0.688502	0.261003	0.348247	0.962993	0.219481	0.088	0.2088
Rangpur	Kurigram	92.4	0.000924	24.8527	28.1628	2662.4	1570.47	2.84406	31.6133	0.841699	0.637	0.721777	0.248186	0.210116	0.967054	0.109624	0.0958	0.2014
Rangpur	Rangpur	379.5	0.003795	24.8834	28.481	2235.84	1295.46	3.47706	28.5699	0.850081	0.462	0.630474	0.274186	0.381383	0.956735	0.212574	0.0806	0.1989
Rangpur	Panchagarh	294.6	0.002946	24.9149	28.6632	2612.45	1659.85	2.46283	57.2917	0.905211	0.267	0.65262	0.331686	0.272242	0.944974	0.141895	0.0768	0.1896
Rangpur	Dinajpur	100.1	0.001001	24.9163	28.7052	1935.97	1161.72	3.69542	30.5072	0.850822	0.379	0.638026	0.330713	0.396641	0.963256	0.236141	0.0742	0.1914
Rangpur	Thakurgaon	338.4	0.003384	24.9481	28.851	2036.66	1282.66	4.68774	38.0872	0.884442	0.27	0.697893	0.304272	0.347298	0.976061	0.269933	0.0793	0.203
Rajshahi	Sirajganj	8.5	8.5e-05	25.3644	28.6686	1687.23	912.337	4.06947	13.8818	0.858515	0.387	0.513617	0.272038	0.473131	0.95429	0.045906	0.088	0.2676
Rajshahi	Chapainawabganj	53.4	0.000534	25.5299	29.1401	1352.2	808.325	4.93966	20.8406	0.805913	0.253	0.644867	0.292271	0.488156	0.881788	0.125251	0.085	0.2522
Rajshahi	Pabna	12.1	0.000121	25.5418	28.8911	1617.18	872.833	7.00248	16.3368	0.847604	0.315	0.569969	0.29089	0.599783	0.937032	0.0332103	0.0801	0.2405
Rajshahi	Rajshahi	9.2	9.2e-05	25.5683	29.0971	1489.21	875.989	5.96909	16.3687	0.677771	0.314	0.630221	0.330202	0.620282	0.884326	0.0936119	0.0693	0.2151
Khulna	Kushtia	7.8	7.8e-05	25.7234	29.1196	1564.31	888.913	2.79592	16.6277	0.880249	0.036	0.571915	0.286299	0.643369	0.958936	0.0444165	0.0765	0.2399
Barisal	Barisal	19.4	0.000194	25.8148	28.4207	2190.9	1227.67	6.57008	1.92571	0.781576	0.548	0.513201	0.412066	0.540486	0.939038	0.0140533	0.0702	0.2151
Barisal	Jhalokathi	88.4	0.000884	25.8738	28.497	2264.68	1313.05	2.78097	1.77193	0.835636	0.405	0.475015	0.459782	0.486284	0.936119	0.0127	0.0608	0.2065
Khulna	Meherpur	0	0	25.9348	29.3099	1488.08	883.964	6.05846	13.3276	0.873383	0.152	0.717481	0.299443	0.608466	0.936147	0.0798461	0.0767	0.2305
Barisal	Patuakhali	39	0.00039	25.9807	28.4651	2690.28	1658.96	6.27907	0.989899	0.87079	0.258	0.616008	0.377833	0.318945	0.968434	0.0320849	0.0791	0.2325
Barisal	Pirojpur	29.7	0.000297	26.0118	28.6614	2205.23	1285.49	3.1759	3.15306	0.838825	0.441	0.511577	0.459384	0.426084	0.746271	0.0142132	0.0628	0.2158
Khulna	Chuadanga	5	5e-05	26.0124	29.3336	1509.17	869.822	4.06524	11.8506	0.730063	0.277	0.66033	0.342858	0.606618	0.944781	0.0664648	0.0785	0.237
Barisal	Barguna	109.2	0.001092	26.0619	28.5903	2540.24	1562.09	8.69451	1.08	0.885259	0.19	0.641745	0.429366	0.28954	0.864727	0.0258501	0.0718	0.2183
