# Supplementary material for: Socio-economic and environmental factors associated with high lymphatic filariasis morbidity prevalence distribution in Bangladesh
Source: PLoS Negl Trop Dis. 2023 Jul 11;17(7):e0011457. doi: 10.1371/journal.pntd.0011457 (PMC10335661; doi:10.1371/journal.pntd.0011457)
Supplement: S2 Table — (XLSX) [file pntd.0011457.s003.xlsx]

## Sheet: Sheet1
Upaz_name	Divi_name	Dist_name	Mean annual temperature (°C)	Mean temperature of wettest quarter (°C)	Mean annual precipitation (mm)	Mean precipitation of wettest quarter (mm)	Mean distance from nearest waterway (m)	Mean elevation (m)	Proportion of rural population	Proportion poverty head count	Proportion of primary employment in agriculture	Proportion of primary educational attainment	Proportion of households with electricity	Proportion households with tube well water	Proportion of households without toilet (open defecation)	Proportion of severely underweight children	Proportion of severely stunted children
Birampur Upazila	Rangpur	Dinajpur	25.0081	28.6851	1870.38	1087	4.30081	31.1667	0.715591	0.359	0.652	0.354	0.418	0.961	0.122	0.076	0.182
Birganj Upazila	Rangpur	Dinajpur	24.8357	28.6927	2131.02	1319.44	3.48237	34.7778	0.938325	0.431	0.725	0.308	0.342	0.968	0.214	0.079	0.194
Biral Upazila	Rangpur	Dinajpur	24.9408	28.8627	1767.05	1086.92	3.60865	34.1724	0.963587	0.388	0.691	0.314	0.311	0.973	0.439	0.078	0.204
Bochaganj Upazila	Rangpur	Dinajpur	24.9224	28.8644	1857.37	1154.91	4.48566	34.7857	0.824453	0.384	0.69	0.32	0.295	0.98	0.245	0.076	0.186
Chirirbandar Upazila	Rangpur	Dinajpur	24.8413	28.6576	1937.09	1165.55	2.30864	12	0.972486	0.385	0.697	0.344	0.341	0.97	0.234	0.074	0.196
Fulbari Upazila	Rangpur	Dinajpur	24.9604	28.6942	1878.53	1103.73	4.15606	3.27273	0.804436	0.338	0.646	0.369	0.421	0.975	0.199	0.073	0.184
Ghoraghat Upazila	Rangpur	Dinajpur	25.0852	28.6113	1952.6	1104.81	4.40978	2.57143	0.807349	0.418	0.717	0.284	0.4	0.951	0.115	0.082	0.193
Hakimpur Upazila	Rangpur	Dinajpur	25.0629	28.6662	1872.95	1073.54	6.1979	29.2857	0.699666	0.389	0.607	0.393	0.58	0.977	0.12	0.069	0.178
Kaharole Upazila	Rangpur	Dinajpur	24.8587	28.7566	1953.79	1202.74	2.47618	14.1613	0.952687	0.443	0.734	0.316	0.268	0.985	0.235	0.075	0.193
Khansama Upazila	Rangpur	Dinajpur	24.8106	28.6362	2145.69	1314.05	1.77382	20.2308	0.949265	0.465	0.741	0.291	0.209	0.974	0.152	0.081	0.198
Parbatipur Upazila	Rangpur	Dinajpur	24.8726	28.6089	1989.55	1175.14	3.11072	23.2121	0.891178	0.397	0.652	0.34	0.382	0.962	0.326	0.073	0.194
Bhurungamari Upazila	Rangpur	Kurigram	24.6755	28.2177	3072.82	1889.28	2.74385	41.5238	0.872211	0.651	0.802	0.259	0.197	0.969	0.068	0.095	0.19
Chilmari Upazila	Rangpur	Kurigram	25.0842	28.1188	2411.59	1383.36	1.41116	17.7568	0.62498	0.611	0.698	0.226	0.229	0.962	0.148	0.102	0.215
Phulbari Sadar Upazila	Rangpur	Kurigram	24.9604	28.6942	1878.53	1103.73	4.15606	3.27273	0.804436	0.338	0.646	0.369	0.421	0.975	0.199	0.073	0.184
Nageshwari Upazila	Rangpur	Kurigram	24.7175	28.0919	2858.46	1713.54	3.13739	4.05	0.839445	0.65	0.786	0.235	0.178	0.969	0.098	0.102	0.202
Rajarhat Upazila	Rangpur	Kurigram	24.7734	28.2529	2592.31	1521.08	4.13226	21.8421	0.947277	0.677	0.634	0.3	0.225	0.988	0.062	0.079	0.194
Raumari Upazila	Rangpur	Kurigram	25.0355	28.1616	2474.1	1425.76	3.71193	31.8333	0.868103	0.57	0.807	0.194	0.178	0.953	0.093	0.104	0.204
Ulipur Upazila	Rangpur	Kurigram	24.8925	28.1606	2518.48	1460.23	3.03616	0	0.88482	0.653	0.753	0.26	0.193	0.978	0.166	0.091	0.193
Aditmari Upazila	Rangpur	Lalmonirhat	24.7337	28.3403	2699.43	1625.5	1.81947	34.0667	0.910294	0.36	0.799	0.276	0.203	0.973	0.057	0.087	0.184
Hatibandha Upazila	Rangpur	Lalmonirhat	24.773	28.3765	2754.47	1727.39	4.96455	12.3636	1	0.381	0.802	0.277	0.123	0.985	0.064	0.088	0.191
Kaligang Upazila	Rangpur	Lalmonirhat	25.7273	28.8118	1993.06	1137.58	9.54019	10.3636	0.918865	0.353	0.787	0.298	0.158	0.983	0.084	0.086	0.183
Patgram Upazila	Rangpur	Lalmonirhat	24.8759	28.4636	2937.21	1896.8	1.18053	23.4	0.862107	0.333	0.698	0.318	0.194	0.947	0.174	0.087	0.213
Dimla Upazila	Rangpur	Nilphamari	24.8125	28.4776	2701.92	1710.93	3.37943	10.9	0.92845	0.352	0.821	0.254	0.254	0.955	0.122	0.093	0.209
Domar Upazila	Rangpur	Nilphamari	24.8219	28.5707	2594.4	1638.83	5.39477	5.5625	0.837042	0.313	0.73	0.33	0.335	0.956	0.163	0.084	0.201
Jaldhaka Upazila	Rangpur	Nilphamari	24.7767	28.4898	2516.78	1560.64	1.46045	3.72222	0.861608	0.435	0.796	0.226	0.268	0.979	0.15	0.098	0.216
Kishoreganj Upazila	Rangpur	Nilphamari	24.7671	28.4614	2391.96	1447.84	1.69812	3.66667	0.968376	0.309	0.8	0.222	0.285	0.961	0.441	0.092	0.219
Saidpur Upazila	Rangpur	Nilphamari	24.82	28.5967	2167.5	1303.85	1.01813	12.0741	0.516455	0.277	0.317	0.29	0.624	0.952	0.171	0.071	0.189
Boda Upazila	Rangpur	Panchagarh	24.8898	28.6353	2558.81	1620.12	1.99222	49.0417	0.92624	0.266	0.723	0.35	0.23	0.958	0.153	0.077	0.188
Debiganj Upazila	Rangpur	Panchagarh	24.8594	28.6144	2481.31	1561.49	1.84715	7.6	0.933087	0.342	0.752	0.302	0.225	0.966	0.188	0.083	0.195
Tentulia Upazila	Rangpur	Panchagarh	24.9898	28.7287	2831.82	1819.18	1.47957	5.42857	0.955302	0.215	0.578	0.34	0.236	0.936	0.115	0.079	0.202
Badarganj Upazila	Rangpur	Rangpur	24.8841	28.5798	2115.81	1236.95	3.06804	29.6667	0.9121	0.483	0.792	0.275	0.286	0.966	0.266	0.087	0.2
Gangachara Upazila	Rangpur	Rangpur	24.7706	28.4016	2452.51	1460.2	4.2441	12.8333	0.957632	0.583	0.718	0.251	0.319	0.974	0.253	0.088	0.206
Kaunia Upazila	Rangpur	Rangpur	24.781	28.3193	2469.77	1441.98	2.19079	5	0.729013	0.45	0.591	0.243	0.495	0.973	0.194	0.091	0.213
Mithapukur Upazila	Rangpur	Rangpur	24.9228	28.4956	2171.33	1242.68	4.40523	3.35714	0.986403	0.454	0.74	0.29	0.245	0.971	0.253	0.081	0.203
Pirgachha Upazila	Rangpur	Rangpur	24.8331	28.3659	2370.16	1366.01	3.49715	3.46154	0.958248	0.497	0.743	0.27	0.29	0.962	0.134	0.085	0.191
Pirgonj Upazila	Rangpur	Rangpur	24.9502	28.8875	1881.3	1178.06	3.95613	66.1579	0.960695	0.469	0.759	0.25	0.304	0.977	0.268	0.083	0.194
Taraganj Upazila	Rangpur	Rangpur	24.809	28.5406	2220.94	1318.73	1.35091	14.6562	0.942451	0.524	0.796	0.272	0.301	0.968	0.191	0.085	0.199
Baliadangi Upazila	Rangpur	Thakurgaon	24.9891	28.871	2100.95	1330.37	5.51456	40.5652	0.919073	0.265	0.837	0.297	0.242	0.981	0.489	0.087	0.21
Haripur Upazila	Rangpur	Thakurgaon	25.0313	28.986	1809.29	1153.09	3.44371	3.93103	0.952694	0.297	0.867	0.257	0.229	0.984	0.225	0.089	0.196
Pirganj Upazila	Rangpur	Thakurgaon	24.9502	28.8875	1881.3	1178.06	3.95613	66.1579	0.960695	0.469	0.759	0.25	0.304	0.977	0.268	0.083	0.194
Ranisankail Upazila	Rangpur	Thakurgaon	24.9727	28.9113	1917.01	1212.99	7.87725	22.9048	0.916554	0.258	0.752	0.284	0.281	0.982	0.258	0.082	0.202
Amtali Upazila	Barisal	Barguna	26.0578	28.5591	2643.88	1640.77	4.54924	0.85	0.918901	0.227689	0.721285	0.382506	0.223031	0.967415	0.0446061	0.079629	0.2236
Bamna Upazila	Barisal	Barguna	26.0614	28.6519	2416.75	1462.35	10.4029	1.8	0.901996	0.1705	0.594937	0.464228	0.290686	0.980553	0.0163767	0.067087	0.216846
Barguna Sadar Upazila	Barisal	Barguna	26.1	28.6	2483.1	1515.6	9.1	2.9	0.878532	0.192398	0.568726	0.429439	0.318299	0.944588	0.0286727	0.069796	0.221145
Betagi Upazila	Barisal	Barguna	25.9899	28.5608	2439.12	1465.97	7.65864	1.71429	0.892779	0.195827	0.624823	0.419418	0.339542	0.94914	0.00931232	0.069933	0.214175
Patharghata Upazila	Barisal	Barguna	26.1187	28.6617	2432.73	1493.33	13.8966	7.2963	0.826895	0.129042	0.654948	0.49438	0.312761	0.491879	0.00928074	0.064601	0.207845
Agailjhara Upazila	Barisal	Barisal	25.9405	28.6852	2088.99	1140.25	3.68255	2.33333	0.933745	0.5111	0.640228	0.421255	0.479903	0.880633	0.0243605	0.064929	0.204854
Babuganj Upazila	Barisal	Barisal	25.7794	28.3925	2149.92	1195.27	3.75392	1.90909	0.932374	0.4871	0.516919	0.48301	0.627525	0.975379	0.00315657	0.060686	0.19851
Bakerganj Upazila	Barisal	Barisal	25.8314	28.3726	2389.09	1398	8.89985	1.71429	0.935589	0.553752	0.504975	0.436233	0.458485	0.97456	0.0206877	0.069648	0.221075
Banari Para Upazila	Barisal	Barisal	25.8464	28.5327	2135.57	1194.66	7.49734	2	0.890667	0.522495	0.536129	0.458857	0.473684	0.989474	0.00233918	0.062549	0.207916
Gaurnadi Upazila	Barisal	Barisal	25.8324	28.5539	2099.47	1144.88	4.29273	10.6667	0.783804	0.55452	0.592946	0.411941	0.591915	0.966795	0.0120308	0.067775	0.207772
Hizla Upazila	Barisal	Barisal	25.7633	28.2767	2145.46	1179.97	4.53957	16.3333	0.904768	0.6226	0.784115	0.353204	0.413229	0.882122	0.0111329	0.09196	0.2328
Barisal Sadar Upazil	Barisal	Barisal	25.7712	28.33	2231.8	1264.29	5.01889	1.90909	0.360381	0.498902	0.175885	0.384812	0.805018	0.916013	0.0115003	0.056066	0.217082
Mehendiganj Upazila	Barisal	Barisal	25.7212	28.2343	2220.66	1245.56	9.08559	3.63158	0.890901	0.643659	0.745977	0.399634	0.264255	0.919068	0.0208461	0.085684	0.229694
Muladi Upazila	Barisal	Barisal	25.7939	28.4139	2085.77	1135.09	9.06322	14.9167	0.887044	0.58211	0.673965	0.39032	0.494534	0.920875	0.00937012	0.078518	0.20502
Wazirpur Upazila	Barisal	Barisal	25.9018	28.5917	2126	1178.71	5.8848	0	0.948628	0.5206	0.620946	0.427002	0.513218	0.971677	0.0166163	0.067652	0.200938
Jhalokati Sadar Upazila	Barisal	Jhalokati	25.7712	28.33	2231.8	1264.29	5.01889	1.90909	0.748506	0.377257	0.433914	0.43542	0.559471	0.97477	0.0152183	0.056457	0.196949
Kanthalia Upazila	Barisal	Jhalokati	25.9742	28.6061	2349.49	1396.73	4.17847	1	0.916501	0.3419	0.596294	0.463382	0.39108	0.779573	0.0122818	0.060815	0.196866
Nalchity Upazila	Barisal	Jhalokati	25.8217	28.4165	2275.56	1312.39	4.18902	20.6176	0.839405	0.465205	0.457961	0.479835	0.471556	0.979314	0.0141044	0.063606	0.218835
Rajapur Upazila	Barisal	Jhalokati	25.9066	28.5365	2265.15	1319.63	1.30776	28.7407	0.891207	0.4203	0.456497	0.468145	0.483852	0.967704	0.00763359	0.06286	0.210916
Bauphal Upazila	Barisal	Patuakhali	25.8591	28.3398	2614.89	1575.17	7.20734	1.6875	0.945754	0.239502	0.508302	0.387482	0.389446	0.973467	0.0112028	0.077871	0.232752
Dashmina Upazila	Barisal	Patuakhali	25.9442	28.4007	2768.14	1707.92	3.76775	10.9412	0.836201	0.2176	0.670489	0.332403	0.137544	0.942456	0.0280702	0.085172	0.243328
Dumki Upazila	Barisal	Patuakhali	25.8822	28.4047	2502.8	1493.82	3.78559	18.4074	0.835872	0.2203	0.53366	0.465352	0.409266	0.952381	0.01287	0.06958	0.215468
Galachipa Upazila	Barisal	Patuakhali	25.9971	28.4766	2806.74	1756.76	8.16379	19.9024	0.929381	0.259552	0.760126	0.321989	0.231153	0.972541	0.0761358	0.087043	0.238323
Kala Para Upazila	Barisal	Patuakhali	26.1168	28.5752	2686.85	1683.93	5.29195	5.46667	0.852489	0.203071	0.675748	0.410578	0.312826	0.976017	0.0417101	0.079102	0.232784
Mirzaganj Upazila	Barisal	Patuakhali	25.9	28.4	2601.9	1580.3	5.5	9.7	0.818092	0.1777	0.61076	0.436319	0.343728	0.960312	0.00637846	0.069363	0.219226
Patuakhali Sadar Upa	Barisal	Patuakhali	25.7712	28.33	2231.8	1264.29	5.01889	1.90909	0.786798	0.369427	0.482565	0.382779	0.401337	0.970067	0.00988085	0.073078	0.228536
Bhandaria Upazila	Barisal	Pirojpur	25.9984	28.6332	2272.32	1341.46	2.49931	3.08333	0.83568	0.4195	0.499136	0.449172	0.461001	0.75553	0.00465658	0.061602	0.204616
Kawkali Upazila	Barisal	Pirojpur	25.5431	27.8256	2663.71	1684.09	6.26453	32.9167	0.86747	0.5216	0.475622	0.484933	0.445129	0.982737	0.00986436	0.058565	0.232454
Mathbaria Upazila	Barisal	Pirojpur	26.092	28.6861	2340.62	1411.46	5.03913	37.4412	0.88905	0.380262	0.594212	0.470581	0.348153	0.373978	0.0153645	0.066677	0.219365
Nazirpur Upazila	Barisal	Pirojpur	26.0269	28.7314	2080.23	1173.13	3.48069	4.07143	0.975971	0.5154	0.721666	0.426452	0.295712	0.923608	0.0290784	0.069184	0.207984
Pirojpur Sadar Upazila	Barisal	Pirojpur	25.9848	28.6553	2126.42	1224.12	1.83936	3.75	0.636104	0.426578	0.382432	0.467348	0.569926	0.753943	0.00893796	0.055559	0.20563
Nesarabad Upazila	Barisal	Pirojpur	25.8876	28.5735	2148.7	1218.62	1.96594	65.4286	0.776765	0.43311	0.35111	0.47074	0.5338	0.985985	0.0156636	0.056426	0.224785
Bholahat Upazila	Rajshahi	Chapai Nawabganj	25.4185	29.0279	1317.84	798.902	3.23664	19.1818	0.868111	0.208224	0.742667	0.32547	0.420752	0.894608	0.0449346	0.078665	0.22883
Gomastapur Upazila	Rajshahi	Chapai Nawabganj	25.4196	29.12	1370.29	820.125	7.78784	10.6316	0.78517	0.260518	0.683873	0.274545	0.428798	0.90623	0.185633	0.085524	0.256588
Nachole Upazila	Rajshahi	Chapai Nawabganj	25.4409	29.1007	1388.98	824.354	10.6196	9.51724	0.881928	0.241593	0.827685	0.333556	0.486027	0.758809	0.161604	0.078525	0.234574
Chapai Nawabganj Sadar Upazila	Rajshahi	Chapai Nawabganj	25.7712	28.33	2231.8	1264.29	5.01889	1.90909	0.662628	0.253624	0.465288	0.30589	0.561369	0.812522	0.119369	0.085355	0.25086
Shibganj Upazila	Rajshahi	Chapai Nawabganj	25.5428	29.1452	1326.26	797.146	2.57731	22.0476	0.913965	0.259765	0.71637	0.272145	0.465738	0.961896	0.106308	0.087007	0.259604
Atgharia Upazila	Rajshahi	Pabna	25.4831	28.9194	1598.19	878.105	15.7347	24.4286	0.908834	0.311995	0.70739	0.280189	0.471904	0.947971	0.0208117	0.081658	0.229389
Bera Upazila	Rajshahi	Pabna	25.5323	28.6839	1672.6	864.253	3.05478	9.1	0.809941	0.394366	0.44251	0.252179	0.521588	0.944638	0.0497911	0.092544	0.2876
Bhangura Upazila	Rajshahi	Pabna	25.4593	28.8913	1609.13	876.436	2.9352	15.5	0.83715	0.335192	0.705317	0.26422	0.483714	0.901594	0.023562	0.083138	0.22669
Chatmohar Upazila	Rajshahi	Pabna	25.4637	28.9107	1605.56	884.886	6.58292	9.23809	0.948661	0.314136	0.753882	0.291097	0.43154	0.930544	0.0247652	0.082086	0.224006
Faridpur Upazila	Rajshahi	Pabna	25.485	28.8768	1609.45	865.339	3.69903	22.2083	0.88828	0.315122	0.750511	0.263723	0.561244	0.878159	0.0162022	0.080667	0.220698
Ishwardi Upazila	Rajshahi	Pabna	25.5339	29.0043	1592.65	902.458	5.98146	15.0556	0.790988	0.262463	0.420083	0.380334	0.770992	0.932661	0.0449836	0.067353	0.234914
Pabna Sadar Upazila	Rajshahi	Pabna	25.7712	28.33	2231.8	1264.29	5.01889	1.90909	0.760678	0.278066	0.390986	0.30341	0.735341	0.942948	0.0257888	0.073637	0.241521
Santhia Upazila	Rajshahi	Pabna	25.5413	28.8618	1625.7	859.101	8.66077	21.1579	0.898269	0.330643	0.673491	0.269773	0.551314	0.938693	0.0350326	0.081778	0.235285
Sujanagar Upazila	Rajshahi	Pabna	25.0051	28.3272	2299.28	1309.73	3.62121	3.66667	0.905757	0.35447	0.690695	0.25	0.57946	0.965138	0.0477387	0.08586	0.243151
Bagha Upazila	Rajshahi	Rajshahi	25.5991	29.0541	1572.4	928.196	2.24911	15.6667	0.760628	0.336353	0.706605	0.329888	0.520548	0.976884	0.0967466	0.078079	0.232792
Baghmara Upazila	Rajshahi	Rajshahi	25.4792	29.0298	1518.65	881.015	3.78934	13.0667	0.888752	0.294486	0.815755	0.30766	0.410164	0.912822	0.0657027	0.075278	0.211181
Boalia	Rajshahi	Rajshahi	25.7047	28.1553	2426.19	1410.51	15.7381	1.51724	0	0.240626	0.047906	0.305656	0.951768	0.766881	0.00723473	0.039652	0.167219
Charghat Upazila	Rajshahi	Rajshahi	25.5332	29.0317	1559.32	923.268	2.04071	9.79167	0.824161	0.314295	0.608019	0.307946	0.585168	0.958285	0.0996524	0.074765	0.235648
Durgapur Upazila	Rajshahi	Rajshahi	25.5162	29.0543	1530.4	899.008	5.98655	15	0.851597	0.257344	0.840789	0.309073	0.674083	0.926246	0.0564483	0.068284	0.197185
Godagari Upazila	Rajshahi	Rajshahi	25.6646	29.1826	1407.97	831.578	6.79095	20.0455	0.820731	0.441463	0.745393	0.350789	0.457895	0.825762	0.225208	0.08023	0.246221
Mohanpur Upazila	Rajshahi	Rajshahi	25.5359	29.0974	1473.69	865.445	5.88439	8.2	0.825067	0.248739	0.825549	0.378355	0.731818	0.914545	0.03	0.062678	0.18544
Paba Upazila	Rajshahi	Rajshahi	25.6845	29.1736	1481.96	877.031	2.98549	57.5	0.728765	0.334008	0.630151	0.354563	0.674935	0.911488	0.0939948	0.071354	0.226493
Puthia Upazila	Rajshahi	Rajshahi	25.4606	29.0007	1558.18	914.187	7.12823	31.3846	0.873546	0.267922	0.726316	0.32854	0.584813	0.930865	0.0729127	0.069259	0.215801
Tanore Upazila	Rajshahi	Rajshahi	25.4945	29.1044	1434.54	844.332	14.8737	28.5556	0.723937	0.356705	0.868797	0.347636	0.603543	0.750738	0.228596	0.07109	0.206427
Belkuchi Upazila	Rajshahi	Sirajganj	25.3334	28.6264	1686.67	900.914	2.73306	9.71429	0.780892	0.424563	0.234926	0.356946	0.557108	0.968826	0.0497178	0.083666	0.306464
Chauhali Upazila	Rajshahi	Sirajganj	25.4493	28.6277	1703.87	892.277	3.38921	6.3125	0.864172	0.45513	0.64049	0.220791	0.204819	0.958835	0.0296185	0.101986	0.279987
Kamarkhanda Upazila	Rajshahi	Sirajganj	25.2906	28.6486	1677.29	905.192	2.64651	9	0.93042	0.324736	0.450949	0.299187	0.569462	0.97622	0.0362954	0.080747	0.255669
Kazipur Upazila	Rajshahi	Sirajganj	25.3232	28.4718	1795.27	985.412	3.018	23.9231	0.940182	0.362343	0.668707	0.202172	0.282721	0.972446	0.0485075	0.094439	0.25127
Royganj Upazila	Rajshahi	Sirajganj	25.3224	28.7173	1674.38	916.085	3.90879	5.60714	0.941908	0.39431	0.676768	0.240729	0.336962	0.952825	0.0935718	0.092357	0.257749
Shahjadpur Upazila	Rajshahi	Sirajganj	25.4089	28.73	1646.3	868.926	2.06508	22.5116	0.872059	0.417585	0.491049	0.252334	0.540864	0.952419	0.0265415	0.091025	0.285311
Sirajganj Sadar Upazila	Rajshahi	Sirajganj	25.339	28.5504	1723.85	937.82	3.57768	2.80952	0.696717	0.367196	0.325431	0.302753	0.659812	0.937351	0.0435198	0.080095	0.267599
Tarash Upazila	Rajshahi	Sirajganj	25.4221	28.8697	1634.07	902.979	8.15986	1.8	0.959581	0.357506	0.826224	0.246169	0.407271	0.961193	0.0714869	0.089288	0.225668
Ullah Para Upazila	Rajshahi	Sirajganj	25.3503	28.7557	1634.08	883.757	5.35828	0	0.913177	0.366496	0.60749	0.279551	0.445431	0.945431	0.031805	0.085867	0.249013
Dinajpur Sadar Upazila	Rangpur	Dinajpur	25.7712	28.33	2231.8	1264.29	5.01889	1.90909	0.614349	0.281686	0.351031	0.352283	0.655691	0.930029	0.226915	0.059311	0.181082
Nawabganj Upazila	Rangpur	Dinajpur	25.6884	29.2084	1355.85	805.23	2.43587	4.71429	0.968437	0.372792	0.763251	0.299931	0.31639	0.967151	0.204011	0.083637	0.195395
Char Rajibpur Upazila	Rangpur	Kurigram	25.6346	28.8061	1749	901.938	8.37613	12.4	0.797386	0.688216	0.78112	0.207681	0.175723	0.978035	0.0485549	0.105686	0.200661
Kurigram Sadar Upazila	Rangpur	Kurigram	25.7712	28.33	2231.8	1264.29	5.01889	1.90909	0.744514	0.579857	0.525248	0.252425	0.33214	0.932801	0.138805	0.094497	0.220604
Lalmonirhat Sadar Upazila	Rangpur	Lalmonirhat	25.7712	28.33	2231.8	1264.29	5.01889	1.90909	0.81678	0.312995	0.613936	0.283564	0.292393	0.954006	0.102098	0.086393	0.206769
Nilphamari Sadar Upazila	Rangpur	Nilphamari	25.7712	28.33	2231.8	1264.29	5.01889	1.90909	0.900601	0.36446	0.665753	0.260735	0.361426	0.967649	0.251597	0.085409	0.212469
Atwari Upazila	Rangpur	Panchagarh	25.4156	28.9707	1563.12	890.458	1.91871	16.5455	0.917778	0.240517	0.65598	0.344302	0.385144	0.964419	0.181024	0.067325	0.172729
Panchagarh Sadar Upazila	Rangpur	Panchagarh	25.7712	28.33	2231.8	1264.29	5.01889	1.90909	0.834184	0.24195	0.541945	0.330238	0.309714	0.907518	0.0838323	0.07537	0.18834
Rangpur Sadar Upazila	Rangpur	Rangpur	25.7712	28.33	2231.8	1264.29	5.01889	1.90909	0.592283	0.371169	0.323114	0.29662	0.633984	0.909829	0.154284	0.066311	0.19276
Thakurgaon Sadar Upazila	Rangpur	Thakurgaon	25.7712	28.33	2231.8	1264.29	5.01889	1.90909	0.841895	0.286373	0.591217	0.332038	0.475026	0.968352	0.229639	0.072121	0.202289
Alamdanga Upazila	Khulna	Chuadanga	25.898	29.2792	1526.52	877.39	2.16973	13	0.769831	0.259954	0.732039	0.31832	0.603476	0.965933	0.0732329	0.07939	0.233786
Chuadanga Sadar Upazila	Khulna	Chuadanga	25.7712	28.33	2231.8	1264.29	5.01889	1.90909	0.594951	0.292071	0.555731	0.342559	0.64895	0.893181	0.0598911	0.076794	0.239096
Damurhuda Upazila	Khulna	Chuadanga	26.0828	29.4019	1476.92	864.433	3.66131	37.6522	0.789758	0.270678	0.682302	0.35251	0.597938	0.955326	0.0670103	0.079058	0.236915
Jiban Nagar Upazila	Khulna	Chuadanga	26.0885	29.3095	1515.98	865.869	9.27805	139.378	0.793811	0.290896	0.674352	0.377585	0.552536	0.976902	0.0638587	0.078585	0.23924
Bheramara Upazila	Khulna	Kushtia	25.6257	29.0663	1587.15	916.974	2.45162	18.75	0.841088	0.0341216	0.57551	0.316619	0.664706	0.94916	0.0226891	0.073513	0.22718
Daulatpur Upazila	Khulna	Kushtia	25.7523	29.1678	1553.54	913.376	3.64114	4	0.956705	0.039952	0.742705	0.270037	0.563083	0.965434	0.0601452	0.082475	0.244123
Khoksa Upazila	Khulna	Kushtia	25.7	28.9904	1604.51	865.159	2.77284	3.83333	0.830866	0.0466392	0.518422	0.280305	0.527103	0.95514	0.0218069	0.082148	0.245038
Kumarkhali Upazila	Khulna	Kushtia	25.7198	29.0567	1577.23	862.629	2.69088	65.425	0.93092	0.0396032	0.475026	0.273024	0.623893	0.967097	0.0278411	0.079186	0.254159
Kushtia Sadar Upazila	Khulna	Kushtia	25.7712	28.33	2231.8	1264.29	5.01889	1.90909	0.792065	0.0304431	0.398436	0.305022	0.781479	0.938041	0.0413058	0.06607	0.23571
Mirpur Upazila	Khulna	Kushtia	25.7272	29.1635	1555.85	889.057	2.15186	9.23077	0.901337	0.033472	0.719121	0.276485	0.606668	0.979464	0.0640251	0.079607	0.230436
Gangni Upazila	Khulna	Meherpur	25.8699	29.273	1513.47	893.389	4.5021	23.1111	0.897329	0.158402	0.754374	0.274528	0.581851	0.959268	0.0848157	0.081134	0.237623
Mujib Nagar Upazila	Khulna	Meherpur	26.0496	29.3694	1448.46	865.807	7.99899	91.85	0.908753	0.135582	0.802161	0.308938	0.630894	0.930081	0.099187	0.071892	0.214708
Meherpur Sadar Upazila	Khulna	Meherpur	25.7712	28.33	2231.8	1264.29	5.01889	1.90909	0.832321	0.151271	0.64242	0.324496	0.632055	0.910508	0.0664172	0.073017	0.227956
Matihar Thana	Rajshahi	Rajshahi	25.702	29.15	1511.41	897.294	2.20495	0.0909091	0	0.333	0.0866242	0.353734	0.836039	0.74513	0.012987	0.055895	0.195908
Rajpara Thana	Rajshahi	Rajshahi	25.7621	29.1717	1476.96	874.957	2.66	15.1429	0	0.244	0.0641026	0.24681	0.90276	0.900788	0.0144547	0.044967	0.186571
Shah Makhdum Thana	Rajshahi	Rajshahi	25.7648	29.2648	1490.56	883.111	2.02933	29.7368	0	0.309	0.137525	0.258462	0.791304	0.721739	0.0405797	0.055913	0.194742
